# Supplementary material for: Triterpenoid Saponins and Flavonoid Glycosides from the Flower of Camellia flavida and Their Cytotoxic and α-Glycosidase Inhibitory Activities
Source: Int J Mol Sci. 2024 Oct 12;25(20):10977. doi: 10.3390/ijms252010977 (PMC11506924; doi:10.3390/ijms252010977)
Supplement: Supplementary file 1 [file ijms-25-10977-s001.zip]

Archive with 1 entries (1 files):
- ijms-3224414-supplementary.pdf
